# Supplementary material for: Splice Variants of Perlucin from Haliotis laevigata Modulate the Crystallisation of CaCO3
Source: PLoS One. 2014 May 13;9(5):e97126. doi: 10.1371/journal.pone.0097126 (PMC4019660; doi:10.1371/journal.pone.0097126)
Supplement: File S1 — cDNA alignment used for phylogenetic analysis. As described in the Methods section the cDNA encoding the C-type lectin sequences were aligned with T-coffee [61] using the AS sequences and reverse translation were done with Revtrans 2.0 [40]. This txt-file is in fasta format. (TXT) [file pone.0097126.s001.txt]

>Hddperl1 
TGCTACGCTTTCATTGCTGAAGAAATGTCGTGGGACAAAGCTCAGGACTTCTGCCTCAACAAGTAC------GGAGCCCA
TCTGGCCGAGGTAGAAACAGCTGAGGAGAACACGTTCCTCGTGGACTACCTAAATACCCATACTCATACA---TTCTACG
GCTACGACCTGTGGTTGGGAGGGACTGACAATACATTTGATAACACCTGGCGCTGGTCTGTGCTTTCCAACGCC------
AGTATGACGTAC---ACAGACTGGTCCCCAGGACAACCAGACGGTAGTTTCCAG---------------GGA--------
----TTAGAGCGTTGCCTGGAACTGGAGTCC------------ACG------------TATAAATTGAAATGGAACGACG
ACGACTGCTACGATCAC---GATATGTTCATCTGT
>Hasi499 
TGCTATTGGTTCTCAGTGGTGAAAGGCTCGTTTGTGGAGGCGCATGGCTATTGTAAA---TACTTG------GGAAGCCA
CCTGGCAACAATTGAAAGCAGAGATGAGGATTCGTTTATCAGAGGACATGTTCTCCGTCACGGTAAA------------G
CTGAGAATTACTGGCTCGGTGGAACTGATCTCAACCTAGAAGGAAAATGGTTGTGGGAAGGACAA------CGT------
CCCTTCGGATTC---AGAAACTGGATTCCAGGACAACCTGATAACTGG---AAA---------------CAC--------
----CACGAGCACTGCCTGGAAATTAGAAAG------------CATTTCCATCACTATCCTCAATATCTCTGGAATGATT
TCAAATGTCATGCTCCA---TCACATTTTATTTGT
>collectin12 
TGCTACTATTTTTCAGTTGAGAAAGAAATTTTTGAGGATGCAAAGCTTTTCTGTGAA---GACAAG------TCTTCACA
TCTTGTTTTCATAAACACTAGAGAGGAACAGCAATGGATAAAAAAACAGATGGTAGGG---------------------A
GAGAGAGCCACTGGATCGGCCTCACAGACTCAGAGCGTGAAAATGAATGGAAGTGGCTGGATGGG------ACA------
TCTCCAGACTAC---AAAAATTGGAAAGCTGGACAGCCGGATAACTGG---GGTCAT---GGCCATGGGCCA--------
----GGAGAAGACTGTGCTGGGTTGATTTAT------------------------------GCTGGGCAGTGGAACGATT
TCCAATGTGAAGACGTC---AATAACTTCATTTGC
>CD209 
TGTTACTTCATGTCTAACTCCCAGCGGAACTGGCACGACTCCATCACCGCCTGCAAA---GAAGTG------GGGGCCCA
GCTCGTCGTAATCAAAAGTGCTGAGGAGCAGAACTTCCTACAGCTGCAGTCTTCCAGA------AGT------------A
ACCGCTTCACCTGGATGGGACTTTCAGATCTAAATCAGGAAGGCACGTGGCAATGGGTGGACGGC------TCACCTCTG
TTGCCCAGCTTCAAGCAGTATTGGAACAGAGGAGAGCCCAACAACGTT---GGG--------------------------
----GAGGAAGACTGCGCGGAATTTAGTGGC---------------------------------AATGGCTGGAACGACG
ACAAATGTAATCTTGCC---AAATTCTGGATCTGC
>antifreeze 
TGTTTCCTTTTTAATCCATTACAATTGCATTGGGCTGACGCTCAGGAAAGCTGTATG---AAGGAG------GGGGCAAA
CCTTGCATCCATTCACAGCCTTGAAGAGTCTACGTTTGTTAAGGAGCTGACAAGT------------------GCAGACT
TAATCCCATCATGGATTGGAGGCACAGATTGCCAAATATCAACCCGTTGGTTTTGGATGGATAGC------ACA------
GGTATGGATTAT---GCTGACTGGTGCGCTGCACAACCTGATACTACC---TTA--------------------------
----ACTGAGTGCTGCATACAGATGAATGTT------------GGAATT------------GGAAAATGCTGGAATGACA
CACCTTGTACGCATCTT---CATTCATCAATCTGC
>HddPerl7 
TGTTACAAGGTGGTGCCGGTCAACATGTCCTGGGCAGACGGATGGATGATATGCAAG---ACGATG------CGGTCGTT
CATGGTGGAGATCGACAGCCGCGAGGAACAGCTCCGTGTGTTCGGCTTCCTACAGCGGCACCACGAG------------C
AAAACAAGTTCTGGACAGGTGGCACTGCCCTCTACGGCAACAAGCAGTGGACATGGATGACCAGT------GGAAAT---
GCCATCGCCTAC---ACGAACTGGATCCAAGGACAGCCGGACAACAGT---TACCATAGCGACACGGGTAAC--------
----TGGGACACGTGCCTGGCGCTGAACATG------------AAC------------AAACAGGCGGGATGGAGCGACG
AGCAGTGTGAACAGACG---AACTACATGTTGTGT
>CLEC49 
TGTTATCGTGTGTACCAT---GGTGAAAAGTTCAATGACGCTGAGGCATCGTGTGTG---CTGCTG------GGAGGACA
TTTAGCATCAATCCACTCGCTGACAGAGAACACTTTTGTTAATAACATCGCTTCCTGCGGGATCAAAGAAGGCAAATATG
AACACCTAGCGTGGATCGGTATGCGCAAGGTC------GGCCAGGACTGGGTATGGACTGACGGT------ACC------
CCATCGGACTAC---TTCAACTGGGCCCCAAAGCAGCCTGACAATCCG---AAA--------------------------
----AAAGAGTTGTGCGTGCAAACTGCTCCTGATCTTTCTCACGATAAG---------TGGTATGAGAACTGGAACAATT
TGGAGTGTAATGAAGTGATGCGGGCTTATATTTGC
>CLEC48 
TGTTATCGTGTGTACCAT---GGTGAAAAGTTTAATGACGCTGAGGCATCGTGTGTG---CTGTTG------GGAGGACA
TCTCGCCTCGATTCACTCGCTGGCAGAAAACACTTTTGTGAATAACATTGCCTCCTGTGGAATCAAAGAAGGTAAATATG
AACACCTCGCATGGATCGGTATGCACAAAGTC------GGTCAGGACTGGGTATGGACTGACGGT------ACC------
CCATCGGACTAC---TTCAACTGGGCTCCAAAGCAGCCTGACAATCCG---AAA--------------------------
----AAAGAATTCTGCGTGCAAACTGCTCCCGATCTTTCTCATGATAAA---------TGGTATGAAAACTGGAACAATT
TGGAGTGTAATGAAGTGATGCGGGCTTATATTTGC
>Scavrec 
TGCTACTATTTTTCAGTTGAGAAAGAAATTTTTGAGGATGCAAAGCTTTTCTGTGAA---GACAAG------TCTTCACA
TCTTGTTTTCATAAACACTAGAGAGGAACAGCAATGGATAAAAAAACAGATGGTAGGG---------------------A
GAGAGAGCCACTGGATCGGCCTCACAGACTCAGAGCGTGAAAATGAATGGAAGTGGCTGGATGGG------ACA------
TCTCCAGACTAC---AAAAATTGGAAAGCTGGACAGCCGGATAACTGG---GGTCAT---GGCCATGGGCCA--------
----GGAGAAGACTGTGCTGGGTTGATTTAT------------------------------GCTGGGCAGTGGAACGATT
TCCAATGTGAAGACGTC---AATAACTTCATTTGC
>HddPerl8 
TGCTACAGTCTCGTACGCTTCACTGCCACATGGGCGGATGCTGCCGTGTACTGTCAG---GCCATA------GGTTCCCA
TCTGGCGTACGTCGAGACAGCTGCTGAACAAACCTTCATGGAAGGGTATCTCAAGCGAGAATCTTCAACA---ATACATT
CAAGTGGAGTCTGGCTTGGTGGTTTGACGTACTTGACAGAAAACGAATGGCAGTGGGGATTTAAA---GGCGGT------
CGCATCACCAAT---ACCTGGTGGTCCCCGGGAAATCCCGATCATGAC---GGT--------------------------
----GACCAGTTTTGTCTCATGTTGTATGAA------------TCA------------CAAGCGTTCAAGTGGGATGATG
CTGCCTGCAGCTACGGA---CATTACTTCCTGTGC
>CLEC1 
TGTTATAAGCTCATTGATGAAAACCTTCCATGGACAATTGCCGAGTTCAAGTGCCTC---TTCCAA------GGTGCTCA
TCACGTCTCCATTGACAGTCCAGAAGAGAATCAATTCGTTCACGAATTGTCT---CGT---------------------T
GGTCTGAGATTTGGACTGGAGCAGCTTTCTTTGGAAAAGATCAGCATTACGTCAACTCTGATGGT------TCTCGT---
TATGGAAACTTT---GAGAACTGGAAGGACGGAAGAAAACCACCAATG---AAC---------------CGT--------
----GCTCGTCGTTGCATCAAGATGGACGGA------------------------------AACGGAGAATGGTTCCAAT
CCTGCTGCAAGAAGAAG---ACTTTCACCATTTGC
>HdivPerl5 
TGCTACTGGTTCTCCAACATACTGGGATCATTTGCTGAGGCAAGATCCTACTGCCAG---TTCCTT------GGGAGCCA
CTTGGCCAGGATAACTACCAAAGATGAGGACGACTTCATAAGAAGCCGAGCGAAAGAAGAAAATGGC------------T
CTCCAGGCTACTGGGTGGGTGCCACTGATCTGATCAAGGAAGGGAAGTTTATGTGGGAGGGGGGC------TCT------
CCCCTTAACTAC---ACGAACTGGGCTCCTGGGGAACCTAACAACGAA---TCGGGTTCA---CAGAAAAAT--------
----CCAGAGCATTGTCTTATGCTCGCCGAG------------TTC------------TTTCGCTATGAGTGGAATGACC
GTCAATGTAGTTCAGGG---CACAAGTTCATCTGT
>DCSIGNR 
TGTTACTTCATGTCTAACTCCCAGCGGAACTGGCACGACTCCGTCACCGCCTGCCAG---GAAGTG------AGGGCCCA
GCTCGTCGTAATCAAAACTGCTGAGGAGCAGAACTTCCTACAGCTGCAGACTTCCAGG------AGT------------A
ACCGCTTCTCCTGGATGGGACTTTCAGACCTAAATCAGGAAGGCACGTGGCAATGGGTGGACGGC------TCACCTCTG
TCACCCAGCTTCCAGCGGTACTGGAACAGTGGAGAACCCAACAATAGC---GGG--------------------------
----AATGAAGACTGTGCGGAATTTAGTGGC---------------------------------AGTGGCTGGAACGACA
ATCGATGTGACGTTGAC---AATTACTGGATCTGC
>HddPerl3 
TGCTATTGGTTCTCCAACATACGGGGAACATTTGCCGAGGCAAGATCAATATGCCGC---TTCCTT------GGGAGTGA
CCTTGCATCCATCACCAGTGCAGCTGAAGATGTCTTTATCAGAGGGTATGCGACCCAGAGAGGCAAA------------G
CTAAGGTTTACTACCTGGGAGGCGCCGACCTCGGTCTGGAGTCAAGCTGGATATGGACGAGGAAC------AAA------
CCCTTTACTTTC---ACCAACTGGGGATCTGGGCAACCTGGAAACTCA---AAA---------------AAT--------
----AATGAACACTGTCTTGCACTTCAAAGT------------AGT------------GATGGATATCGTTGGCATGATT
ACAACTGTGATTTTATC---GCCAATTTCATATGT
>HddPerl5 
TGCTACTGGATCTCAACCACTGTGGCGTCGTTCGCTGAAGCGAAGACATACTGTCAG---TATATG------CAGAGTCA
CCTGGCGAGGATAACCAGCAGATATGAGGATGCCTTTCTGAGGGGCCAAGTCAGACGTCGTGGCAAG------------G
GTACTGATTACTGGCTTGGTGCTACTGACTTGAACGTTGAAGGCGTGTGGCTGTGGGAGGGGAAC------AAG------
GCCATGACGTAC---ACCAACTGGGGTGGTGACAACCCTAATAATTAC---AAA---------------GGA--------
----GTTGAAAACTGTCTGGGACTGAGAAAG------------GAG------------AATAACTACCAGTGGAATGATT
TTCAGTGTCATCACCGC---TTAAACTTTATCTGT
>HddPerl4 
TGTTATGGCCTTATTGAGGATGACGAGGGGTGGGCACAGGCAAAATATCTGTGTGAA---TCACGC------GATACTCA
TTTGGTTACAATTGAATCAGCAGCCGAGAACGATTTTGTCAAAAGCTACGCGAGGAAACAAGCTGTC------------G
TTACGGATGTGTGGATTGGTGCCAGTGATATCTGGGCAGAGGGTATCTTCCGCTGGGTAGGCTCC---GACACC------
AATGTGACCTTC---ACTGACTGGAACGCGGGAGAGCCTAACGGTATT---TCT---------------GAC--------
----GACGAAAACTGTGCCGAGTTGGAGAAT------------TCT------------GTTGATTATCTGTGGAATGATG
ACGAATGTACGAAACAG---CAACATTTCATGTGT
>Hmid1a1 
TGTTACCTGTTCTCTGCCAACAGTGTCGACTTCGCTGGGGCCAATTCCTTCTGCCTG---TTTTTC------GGAAGTCG
CTTGGCCGACATCAAAAGCAAGAAAGAAGATGCTTTGATCAAGAGTTATCTGCTCAGACATGGCAAA------------G
GCGCTACCTTCTACATCGGTGGCACTGACCTGAGAAGAGAGGGAATCTTCACCTGGGAGCGCCCTTTGGCGAAR------
AAACTAGGATAC---CAGGGGTGGCGGCCAAATGAACCTAATAACGAC---AAG---------------GGT--------
----AACGAACATTGCATGTCCATGAATGCA------------TAC------------CTTAAGTACAGGTGGAATGATG
TCCCCTGTGATCGCAAG---TACAGGTTCATTTGT
>HddPerl6 
TGCTACAAGATGTTCCCCCTAGCTGCCACGTGGCCCGAATCTGTGGTATTCTGCAAA---ACCTTT------GGTGCGAA
ACTTGCCATGATAACGGACCAACAGGAACAGGATTTTGTGGAGAACTACATCAATGGACTGCACAATAGT---CACTTGA
CGCTGGACATTTGGCTTGGTGGGTCCGACCTCCTGGTGAACCAGGAGTGGATGTGGACCAACACC---ATGGAC------
CATATACAGTAC---AGCAACTGGAAACCCGGGGAGCCAAACAACGTT---GGC---------------AGTGGCACCTC
CGTCACTGAGGACTGCTTGGCGCTCATGACT------------TCAGAT------------AACTACCAGTGGAACGACG
CTCCCTGCACAGACCGA---ATGTTCTTCCTCTGT
>Venom1 
TGCTACAAGGTCTTCAGTAAACACAAGACCTGGTTTGATGCAGAGATGTACTGCAGG---AAATTCAAGCCAGGTTGCCA
CCTCGCTTCCCTTCACAGCAATGCAGATGCAGTTGAGTTTTCTGAATACATCTCCGAC---------TATCTCACAGGTC
AGGGCCACGTCTGGATCGGACTGCGGGATACAAAGAAGAAGTACATCTGGGAGTGGACAGACAGA------TCT------
AGAACTGATTTC---CTGCCCTGGAGGAAAAAACAGCCTGATCATTTC---AAT---------------AAC--------
----AATGAGTTCTGTGTCGAGATCGTGAAC------------TTTACA---------GGGTATCTCCAGTGGAATGATG
ACAACTGTGCAGCCTTG---CGTCCTTTTCTGTGC
>Venom2_ 
TGCTACAAGGTCTTCAGTAATCCCAAGTCCTGGCTCGATGCAGAGATGTTCTGCAGG---AAATTCAAGCCAGGCTGCCA
CCTCGCCTCCATCCATAGAGATGCAGACTCAGCTGACTTGGCTGAATACGTCTCCGAC---------TACCTGAAAGATG
ATGGAAATGTCTGGATTGGACTGAACGATCCACAGAAAAAACGCACCTGGGTGTGGTCAGACAGA------TCC------
TCCAGCAACTAC---TTCTCTTGGAATCAAGGAGAACCCAACAACTCA---AAG---------------AAC--------
----AAAGAGTACTGTGTCCATCTCTGGGCG------------CCGACA---------GGATATCTCAAATGGAATGATG
CACCCTGCGAAACTTTG---CATCCCTTCATCTGC
>HdivPerl1 
TGCTACGCGTTCATTGCAGAAGAAATGGGGTGGGACAAAGCTGAGGACTTCTGTCTGAGGAAATAT------GGAGCCCA
TCTGGCCGAGGTCAAAACAGCTGGCGAAAATAAGTTCATCGTGGACTTCCTGAATAACAACACGCATACG---TTCTACG
GCTATGATATGTGGTTGGGAGGAACCGACAATACCTTCGATAACTCTTGGCGCTGGGCTGCACTCTCCAACACA------
ACCTTGACGTTC---ACAGACTGGTCACCAGGGCAACCAGACGGCAGTTTCCAA---------------GGA--------
----CTAGAACGATGTCTGGAACTGGAATCC------------TCG------------TACAACTTGAAATGGAACGACG
ACGATTGCTCCGATCAC---AACATGTTCATTTGC
>HdivPerl6 
TGCTACAAGATGTTCCCCTTGGCGGCCACGTGGCCCGAGGCTGCGGTATTCTGTAAA---ACCTTC------GGAGGGAA
GCTGGCTATGATAACGGACCAACAAGAACAGACCTTCGTAGAGAACTACATCAACGGACTGCATAACAGT---CACCTAA
CGCTGGACATTTGGCTTGGCGGGACCGACCTCTTGGTGAACCAGGAGTGGATGTGGACCAACACT---TTGGAC------
CGGGTAAAATAC---AGCAACTGGAAACCCGGGGAGCCCAACAACGTC---GGT---------------AGTGGCAGCTC
CGTCACGGAGGATTGCTTGGCGCTCATGACT------------TCAGAT------------AACTATGAGTGGAACGACG
CACCATGCACAGATAGA---ATGTACTTCCTTTGT
>REG1B 
TGCTACTACTTTAATGAAGACCCTGAGACCTGGGTTGATGCAGATCTCTATTGCCAG---AACATGAAT---TCAGGCAA
CCTGGTGTCTGTGCTCACCCAGGCGGAGGGTGCCTTCGTGGCCTCACTGATTAAGGAG---------AGTAGCACTGATG
ACAGCAATGTCTGGATTGGCCTCCATGACCCAAAAAAGAACCGCCGCTGGCACTGGAGTAGTGGG------TCC------
CTGGTCTCCTAC---AAGTCCTGGGACACTGGATCCCCGAGCAGTGCT---AAT--------------------------
----GCTGGCTACTGTGCAAGCCTGACTTCA------------TGCTCA---------GGATTCAAGAAATGGAAGGATG
AATCTTGTGAGAAGAAG---TTCTCCTTTGTTTGC
>HdivPerl4 
TGCTACATCATCCTTCCAGAGACCGGCACCTGGCTCACTGCAATGGAGTACTGCAAG---GCGTTC------GGTATGAG
CTTGACTATTGTCCAGAGTGCTGATGAGAACAAGTTCCTCAAAGACTACCTCTACACACACAGAGGTACCTATACAAGTG
CTCCGGACTTTTGGACTGCGGGAACCCACCTG---ATGTCGACTGAGTGGGCGTGGGCAGGGACA---GATGAG------
GAGATTGAGATG---TTCTTCTGGGGCCCAGGGGAGCCGAACAACGTG---GGC---------------AGC--------
----ACCGAACGCTGTTTGTCATTCTATGCA------------AACGCT------------AATTTCACGTGGGACGACG
AGCACTGCACGTACCCC---GGTTACCCATTGTGT
>LSIGN_ 
TGTTACTTCATGTCTAACTCCCAGCGGAACTGGCACAACTCCGTCACCGCCTGCCAG---GAAGTG------AGGGCCCA
GCTCGTCGTAATCAAAACTGCTGAGGAGCAGAACTTCCTACAGCTGCAGACTTCCAGG------AGT------------A
ACCGCTTCTCCTGGATGGGACTTTCAGACCTAAATCAGGAAGGCACGTGGCAATGGGTGGACGGC------TCACCTCTG
TCACCCAGCTTCCAGCGGTACTGGAACAGTGGAGAACCCAACAATAGC---GGG--------------------------
----AATGAAGACTGTGCGGAATTTAGTGGC---------------------------------AGTGGCTGGAACGACA
ATCGATGTGACGTTGAC---AATTACTGGATCTGC
>macrophlec2 
TGCTACTGGTTCTCTCACTCTGGGATGTCCTGGGCCGAGGCTGAGAAGTACTGCCAG---CTGAAG------AACGCCCA
CCTGGTGGTCATCAACTCCAGGGAGGAGCAGAATTTTGTCCAGAAATATCTA---GGC---------------------T
CCGCATACACCTGGATGGGCCTCAGTGACCCT------GAAGGAGCCTGGAAGTGGGTGGATGGA------ACAGACTAT
GCGACCGGCTTC---CAGAACTGGAAGCCAGGCCAGCCAGACGACTGG---CAGGGGCACGGGCTGGGTGGA--------
----GGCGAGGACTGTGCTCACTTCCATCCA------------------------------GACGGCAGGTGGAATGACG
ACGTCTGCCAGAGGCCC---TACCACTGGGTCTGC
>CLEC50 
TGCTATCGTGTCTACCAT---AACGCCAAGTGGGAGGACGCAGAGGCTGCGTGTGTG---CTCCTT------GGAGCTCA
CTTGACCTCAGTTCACTCGGAAACCGAGAACACCTTCGTTGCTAACCTTGCCTCGTGTGGAATCAAGGAAGGAAACCCGA
AGGATCTCGCGTGGATCGGTATGCACAAGGTC------GGTCAGGACTGGGTATGGACTGACGGT------ACC------
CCATCAAACTAC---ATCAACTGGGCACCAAAGCAGCCTGACAATCCG---GGA--------------------------
----AAGGAAAATTGTGTGGAGACAGCGCCGGATCTTTCCCACGATAAG---------TGGTATGAGAACTGGAATAACG
AGGCGTGCAGCACCGAGATGAGAGCTTATATCTGC
>versican 
TGCTACAAATACTTTGCCCATCGACGCACATGGGATGCAGCTGAACGGGAATGCCGT---CTGCAG------GGTGCCCA
TCTCACAAGCATCCTGTCTCACGAAGAACAAATGTTTGTTAATCGTGTGGGC---------------------------C
ATGATTATCAGTGGATAGGCCTCAATGACAAGATGTTTGAGCATGACTTCCGTTGGACTGATGGC------AGC------
ACACTGCAATAC---GAGAATTGGAGACCCAACCAGCCAGACAGCTTCTTTTCT---------------GCT--------
----GGAGAAGACTGTGTTGTAATCATTTGG------------CATGAG------------AATGGCCAGTGGAATGATG
TTCCCTGCAATTACCAT---CTCACCTATACGTGC
>HlaevPerl0 
TGCTACTGGTTCTCAACCATTAGAAGTTCGTTTGCAGAGGCGGCAGGCTACTGTCGA---TACTTG------GAGAGCCA
CCTTGCCATAATATCAAACAAAGATGAAGATTCGTTCATCAGGGGATATGCTACCCGTCTTGGTGAA------------G
CTTTCAATTACTGGCTTGGTGCTTCTGATCTGAACATAGAGGGGAGATGGCTGTGGGAAGGACAA------CGC------
CGCATGAACTAC---ACAAACTGGAATCCAGGACAACCTGATAATGCG---GGA---------------GGT--------
----ATCGAACACTGTCTTGAGTTAAGACGG------------GTTTTA---------GGAAACTATCTGTGGAATGATT
ATCAATGTCAAAAACCA---TCACATTTTATTTGT
>asialo 
TGCTACTGGTTCTCTCGCTCCGGGAAGGCCTGGGCTGACGCCGACAACTACTGCCGG---CTGGAG------GACGCGCA
CCTGGTGGTGGTCACGTCCTGGGAGGAGCAGAAATTTGTCCAGCACCACATA---GGC---------------------C
CTGTGAACACCTGGATGGGCCTCCACGACCAA------AACGGGCCCTGGAAGTGGGTGGACGGG------ACGGACTAC
GAGACGGGCTTC---AAGAACTGGAGGCCGGAGCAGCCGGACGACTGG---TACGGCCACGGGCTCGGAGGA--------
----GGCGAGGACTGTGCCCACTTCACCGAC------------------------------GACGGCCGCTGGAACGACG
ACGTCTGCCAGAGGCCC---TACCGCTGGGTCTGC
>Hasi551 
TGCTACTGGTTCTCCACCTTCAAAGGTTCGTTTGCGGAGGCGGCTGGCTACTGTCGT---TACTTG------GAAAGCCA
CCTTGCCACAATATCAAACAGATATGAGAATGCCTTTATCAAGGGATACGCTATGCGTCATGGTAAA------------G
CTGTCAATTACTGGCTTGGTGCATCTGACCTGAACGTAGAGGGTAAATGGCGATGGGAAGGACAA------CGT------
CGCATGACGTTC---ACAGCCTGGGCTCCTGGACAACCTGATAATGCC---GGA---------------AGT--------
----AATGAACACTGTCTGGAGATAAGACGG------------GATTTT---------GGAAATTATCTCTGGAATGACT
TTGTCTGTCAAAGTCCA---TCAAACTTTATTTGT
>HdivPerl 
TGCTACAGCCTCATCCGTGTACTAGCATCATGGGCGGAGGCATCGGTGTACTGTCAA---GCTATA------GGCTCCCA
TCTGGCTTACGTGGAAGATGCCTCGGAACACTCCTTTGTGGAAGGTTATCTCAAACGAGAAGACACTACT---ATAATGT
CTGATGGTATCTGGATCAGTGGGTTGACATACCTAGTAAAGGATGACTGGCAGTGGGGGTTTAAA---AATACC------
CGCATTGCCAAT---ACCTTTTGGGCACCTGGAGAACCTAATAATGAC---CGC---------------AGT--------
----TCCCAGTTTTGTGTCATGTACAAG---------------AAA------------GGATCGTACATGTGGGATGACA
ATGAATGTCAGGACACC---GAGTATTTCTTGTGT
>Venom3_ 
TGCTACAAGGTCTTCAGTAAACACAAGACCTGGTTTGATGCAGAGAAGTACTGCAGG---AAATTCAAGCCAGGTTGCCA
CCTCGCCTCCCTTCACAGCAATGCAGATGCAGTTGAGTTTTCTGAATACATCTCCGAC---------TATCTCACAGGTC
GGGGCCACGTCTGGATCGGACTGCGGGATACAAAGAAGAAGTACATCTGGGAGTGGACAGACAGA------TCT------
AGAACTGATTTC---CTGCCCTGGAGGAAAAATCAGCCCGATCATTTC---AAT---------------AAC--------
----AATGAGTTCTGTGTCGAGATTGTGAAC------------TTTACA---------GGGTACCTCCAGTGGAATGATG
ACAACTGCGCAGCCTTG---CGTCCTTTTCTGTGC
>HvarPerl 
TGCTACTGGTTCTCCACCTTCAAAGGTTCGTTTGCGGAGGCGGCTGGCTACTGTCGT---TACTTG------GAGAGCCA
CCTTGCCACAATATCAAACAGATATGAGAATGCCTTTATCAAGGGATACGCTATGCGTCATGGTAAA------------G
CTGTCAATTACTGGCTTGGTGCATCTGACCTGAACGTAGAGGGTAAATGGCGATGGGAAGGACAA------CGT------
CGCATGACGTTC---ACAGCCTGGGCTCCTGGACAACCTGATAATCAT---GGA---------------AGT--------
----ACTGAACACTGCCTGGAGATAAGACGG------------GATTTT---------GGAAATTATCTCTGGAATGACT
ATGTCTGTCAAAGTACA---GGAAATTTTATCTGT
